# Supplementary material for: The liver and muscle secreted HFE2-protein maintains central nervous system blood vessel integrity
Source: Nat Commun. 2024 Feb 3;15:1037. doi: 10.1038/s41467-024-45303-1 (PMC10838306; doi:10.1038/s41467-024-45303-1)
Supplement: Supplementary file 12 — Source Data [file 41467_2024_45303_MOESM12_ESM.xlsx]

## Sheet: Fig.1 b
Hfe2^fl/fl		Hfe2^∆Alb-cre			AAV8-GFP		AAV8-AlbCre
Cortex	Subcortex	Cortex	Subcortex		Cortex	Subcortex	Cortex	Subcortex
29.3827	49.58	892.308	277.67		8.14645	4.28969	1095.72	264.507
27.1875	15.1679	481.875	197.324		29.0746	77.2798	736.264	917.735
9.28793	5.1948	620.4	423.881		7.46436	10.0732	960.251	502.105
24.6838	39.4352	1324.86	276.546		16.5113	18.9295	356.784	1710.07
55	43.75	759.912	336.705		188.571	198.333	1035.45	219.253
		342.105	490.647				1365.85	1019.04
							481.991	465.313
		p-value	p-value				p-value	p-value
		0.0041211	0.000789168				0.00072273	0.0153507
		**	***				***	*

## Sheet: Fig. 1c
Hfe2^∆Alb-cre	Hfe2^fl/fl		AAV8-AlbCre	AAV8-GFP
-3.94075	-10.0368		-1.82015	-5.24453
-2.47762	-6.2646		-2.96457	-5.65899
-1.52727	-6.7682		-2.83859	-8.26905
-2.32371	-8.10325		-4.28285	-5.78511
-2.61344	-10.8725		-3.41866	-6.96113
-4.52043				-8.20479
-6.53367
-8.14121
-4.99114
-6.3661
	p-value			p-value
	0.00392367			0.000587607
	**			***

## Sheet: Fig. 1 d
Hfe2^fl/fl	Hfe2^∆Alb-cre	AAV8-GFP	AAV8-AlbCre
0.0012	0.88652	0.25226	0.5224
0.102001	0.71123	0.00258	0.32256
0.30325	0.56687	0.10125	0.954453
0.10125	0.92259	0.10135	0.46532
	0.42545	0.10164	0.101025
			0.75256
	p-value		p-value
	0.00201571		0.0181739
	**		*

## Sheet: Fig. 1f
Hfe2^fl/fl		Hfe2^∆Acta-cre
Cortex	Subcortex	Cortex	Subcortex
29.3827	49.58	608.452	277.67
27.1875	15.1679	475.408	179.574
9.28793	5.1948	50.4537	90.356
24.6838	39.4352	65.4782	117.562
55	43.75	11.5346	33.4785
		348.954	49.4475
		p-value	p-value
		0.037664	0.0262704
		*	*

## Sheet: Fig. 2a
			AAV8-AlbCre
Hfe2^fl/fl	Hfe2^∆Acta-cre	Hfe2^∆Alb-cre	1W	2W	3W	4W
992	833	772	1132	892	631	589
896	731	416	980	964	561	533
1468	576	504	792	822	598	731
1152	924	524	1176	931
980	884	424	1212	756
	837	768
	p-value	p-value			p-value	p-value
	0.0213222	0.0210215			0.00443967	0.007627
	*	*			**	**
		p-value
		0.00145095
		**

## Sheet: Fig. 2b
	Day	Replicates	Hfe2^fl/fl		Replicates	Hfe2^∆Alb-cre		time(min)		p-value
Training	1	40	0.703824	0.0767773	20	0.79152	0.133053			0.545563
	2	40	0.318922	0.0396796	20	0.450735	0.121525			0.202772
	3	40	0.225931	0.0257775	20	0.317794	0.095618			0.234835
Testing	4	40	0.746961	0.0810267	20	1.15868	0.121531			0.0056552	**
	5	40	0.507132	0.0768773	20	0.969657	0.139379			0.0025407	**
	6	40	0.516961	0.0568216	20	0.811029	0.127069			0.0175413	*
	7	40	0.457623	0.0580419	20	0.696471	0.111266			0.0398179	*
	8	40	0.376765	0.0494643	20	0.598088	0.120847			0.0491627	*
	9	40	0.305466	0.0418948	20	0.589167	0.127883			0.0107647	*
	10	40	0.294142	0.0410464	20	0.684216	0.12542			0.000486571	***
	11	40	0.32549	0.0440572	20	0.662941	0.12121			0.00225174	**
	12	40	0.235319	0.032944	20	0.618676	0.128288			0.000371932	***
Reversal	13	40	0.468431	0.0550399	20	1.05598	0.116349			2.71332e-06	***
	14	40	0.253186	0.0309326	20	0.79152	0.128737			1.49006e-06	***
	15	40	0.19326	0.0238707	20	0.599216	0.134899			0.00015916	***

## Sheet: Fig. 2c
Hfe2^fl/fl	Hfe2^∆Alb-cre	Hfe2^∆Acta-cre
12	6	17
14	7	3
12	1	5
16	11	15
13	10	11
13	10	11
10	6	4
11	3	1
16	9	9
8	9	3
15
17
16
14
9
11
13
15
12
16
	p-value	p-value
	7.00883e-06	0.733398
	***	n.s.
		p-value
		0.00119218
		**

## Sheet: Fig. 2d
Total Activity (breaks x1000)				Active time (min)				Distance travelled (m)
Hfe2^fl/fl	Hfe2^∆Alb-cre	Hfe2^∆Acta-cre		Hfe2^fl/fl	Hfe2^∆Alb-cre	Hfe2^∆Acta-cre		Hfe2^fl/fl	Hfe2^∆Alb-cre	Hfe2^∆Acta-cre
1634	456	407		20.1667	6.08333	5.33333		106.94	31.25	27.59
2407	585	346		28.3833	7.88333	4.3		164.31	38.63	24.38
1190	904	349		15.2167	11.5833	4.56667		82.84	63.81	27.25
1211	425	221		15.3	5.63333	2.71667		92.17	36.94	20.11
911	275	155		11.55	3.58333	2.23333		71.44	21.99	16.61
1583	348	323		19.65	4.83333	4.33333		102.05	22.84	22.83
826	218	94		10.5333	2.96667	1.16667		57.3	15.42	7.18
832	512	110		10.9	6.9	1.66667		56.57	35.08	13.85
2112	802	104		26.1167	10.5333	1.35		152.94	46.51	8.89
1817	336	279		22.4	4.18333	4.03333		134.57	22.14	22.35
	50				0.633333				3.73
	231				2.98333				16.71
	49				0.616667				5.28
	32				0.433333				1.97
	43				0.583333				3.24
	p-value	p-value			p-value	p-value			p-value	p-value
	8.15144e-07	2.2031e-06			6.45419e-07	1.08135e-06			4.83572e-07	2.37881e-06
	***	***			***	***			***	***

## Sheet: Fig. 3a
AAV8-GFP	AAV8-AlbCre	Hfe2^∆Alb-cre	%
68.0053	54.6039	59.8885
72.369	52.8513	60.1396
68.1723	46.7635	56.483
		62.9409
	p-value	p-value
	0.00283542	0.00445768
	**	**

## Sheet: Fig. 3b
Hfe2^fl/fl	Hfe2^∆Alb-cre
1	0.11
1	0.18
1	0.38
	p-value
	0.0106759
	*

[truncated: 52 more sheets: Fig. 3c, Fig. 3d, Fig. 3e, Fig. 3f, Fig. 3g, Fig. 3h, Fig. 4a, Fig. 4b, Fig. 4c, Fig. 5a, Fig. 5c, Fig. 5d, Fig. 5f, Fig. 6a, Fig. 6b, Fig. 6c, Fig. 6d, Fig. 6e, Fig. 6f, Ext. Fig. 1c …]
